# Supplementary material for: Herd diagnosis of low pathogen diarrhoea in growing pigs – a pilot study
Source: Ir Vet J. 2014 Nov 1;67(1):24. doi: 10.1186/2046-0481-67-24 (PMC4228118; doi:10.1186/2046-0481-67-24)
Supplement: Supplementary file 1 — Additional file 1: Clinical and microbiological data for a case series of 20 diarrhoea outbreaks. (XLSX 23 KB) [file 13620_2014_79_MOESM1_ESM.xlsx]

## Sheet: Data
Herd	Type of diarrhoea	All pigsa	Diarrhoeic pigsa	Non-diarrhoeic pigsa	Escherichia colib	Lawsonia Intracellularisb	Brachyspira pilosicolib	Euthanized pigs	Number pig per batch	Within-outbreak prevalence of diarrhoea	Sign of intestinal diseasec	Average diarrhoeic faecal pools in pens	Days post weaning	Days since feed-change	Feedtype	Diarrhoea pigsd	Diarrhoea pigs adjusted qPCRe	All pigsd, f	All pigs adjusted qPCRe, f	Mean excretion in diarrheic pigsg	Mean excretion in all pigsf, g	Mean excretion in qPCR positive diarrheic pigsg	Mean excretion in qPCR positive all pigsf, g
1	Low pathogen	0	0	0	0	0	0	16	210	0.309405	0.227848	4.625	31	10.7215	Homemixed	0.166667	0	0.25	0.1875	4150	56300000	24902	225000000
2	Low pathogen	0	0	0	0	0	0	16	280	0.256329	0.3	1.92857	42	21	Homemixed	0.428571	0.142857	0.6875	0.1875	97004.3	249426	226346	364322
3	Low pathogen	0.0214487	0.111111	0	0	0.0214487	0	16	250	0.193038	0.45	1.25	.	.	Purchased pelleted	0.333333	0.111111	0.25	0.0625	1114547	634348	3343423	2537078
4	Low pathogen	0.031962	0.1	0	0.031962	0	0	16	586	0.31962	0.425	1.81818	26	0	Homemixed	0.5	0.2	0.4375	0.1875	352359	252125	704721	576201
5	Low pathogen	0.0640823	0.25	0	0.0640823	0	0	15	344	0.256329	0.4125	0.833333	21	7	Homemixed	0.375	0.375	0.266667	0.2	918000000	490000000	2450000000	1840000000
6	High pathogen	0.164557	0.333333	0	0.164557	0	0	14	303	0.493671	0.487179	4	16	3	Homemixed	0.888889	0.777778	0.928571	0.714286	14700000	9815386	16500000	10600000
7	High pathogen	0.191456	0.5	0.125	0	0.191456	0.0221519	16	193	0.177215	0.225	2.90909	63	21	Homemixed	1	0.875	0.9375	0.625	2999597	3332857	2999600	3555051
8	High pathogen	0.191456	0.166667	0.2	0.148734	0	0.0427215	16	480	0.256329	0.425	2.76	55	14	Homemixed	0.5	0.333333	0.3125	0.125	114067	50481.2	228135	161543
9	High pathogen	0.224216	0.166667	0.25	0.137892	0.172649	0	14	378	0.309405	0.594937	2.5	28	14	Homemixed	0.166667	0.166667	0.214286	0.142857	115000000	49400000	689000000	231000000
10	High pathogen	0.273458	0.222222	0.285714	0	0	0.273458	16	535	0.193038	0.25	2.6	25	7	Homemixed	0.222222	0	0.3125	0.0625	6333.33	35068.8	28502	112223
11	High pathogen	0.275116	0.428571	0.222222	0.16526	0	0.109855	16	650	0.256329	0.2	4.04545	48	12	Homemixed	0.428571	0.428571	0.25	0.1875	7560	4820	17641.7	22332.8
12	High pathogen	0.316606	0.285714	0.333333	0	0.316606	0.0501808	16	650	0.351266	0.1875	3.45833	38	12.425	Purchased pelleted	0.714286	0.571429	0.75	0.375	17300000	7597158	24200000	10100000
13	High pathogen	0.35443	0.75	0.125	0.137658	0.125	0.137658	16	400	0.367089	0.325	1.5	21	7	Homemixed	0.75	0.625	0.5625	0.375	922192	492644	1230042	881319
14	High pathogen	0.473561	0.571429	0.444444	0.0856344	0.387926	0.11839	16	295	0.22929	0.265823	2.75	42	9	Homemixed	1	0.857143	0.875	0.5625	392524	824201	392527	941947
15	High pathogen	0.482595	0.625	0.375	0.303797	0.357595	0.0537975	16	490	0.43038	0.425	5.91667	35	19	Homemixed	0.75	0.5	0.75	0.5	15600000	8128365	20800000	10800000
16	High pathogen	0.492708	0.571429	0.444444	0.423826	0.068881	0	16	304	0.380071	0.282051	5.5	20	5.47436	Purchased pelleted	0.714286	0.714286	0.6875	0.5	98100000	43900000	137000000	63900000
17	High pathogen	0.547117	0.666667	0.444444	0	0.547117	0	15	208	0.462025	0.3	6.45455	38	10	Purchased pelleted	0.833333	0.666667	0.8	0.6	648150	1125343	777783	1406682
18	High pathogen	0.578148	0.8	0.5	0.578148	0	0	16	600	0.260493	0.25	4.0625	12	2	Homemixed	0.8	0.7	0.8125	0.6875	2200000000	1430000000	2750000000	1760000000
19	High pathogen	0.648975	0.777778	0.333333	0.648975	0	0	15	184	0.710193	0.552632	9.16667	25	2.78947	Purchased pelleted	0.888889	0.666667	0.866667	0.466667	48300000	29100000	54300000	33500000
20	High pathogen	0.914105	1	0.857143	0.914105	0	0	16	250	0.398734	0.2875	4	15	3	Purchased pelleted	0.888889	0.777778	0.875	0.6875	2620000000	1480000000	2950000000	1690000000
a Within outbreak prevalence of pigs with bacterial intestinal disease associated with Escherichia coli, Lawsonia intracellularis and/or Brachyspira pilosicoli (using diarrhoea prevalence as sampling weight to adjust for stratified random sampling)
b Within outbreak prevalence of pigs with bacterial intestinal disease associated with the listed bacterium (using diarrhoea prevalence as sampling weight to adjust for stratified random sampling)
c Within-outbreak prevalence of pigs having one or more of the following clinical signs: watery diarrhoea, fibrin, blood, mucus or necrotic material in faeces, pale, hairy, and/or unthrifty appearance
d Within-outbreak prevalence of diarrhoeic pigs with detection of Escherichia coli F4, F18, Lawsonia intracellularis and/or Brachyspira pilosicoli by qPCR
e Within-outbreak prevalence of diarrhoeic pigs with detection of Escherichia coli F4, F18, Lawsonia intracellularis and/or Brachyspira pilosicoli by qPCR. Adjusted qPCR indicates that a faecal sample should contain >5.2 log10 copies/g faeces for Escherichia coli F18 or Lawsonia intracellularis in order to be classified as positive for those bacteria
f All pigs indicate that normal and diarrhoeic pigs were equally included in the calculation of the within-outbreak prevalence (i.e. diarrhoea prevalence was not used as sampling weight to adjust for stratified random sampling).
g Sum of Escherichia coli F4, F18, Lawsonia intracellularis and/or Brachyspira pilosicoli copies/g faeces
